# Supplementary material for: Genome Capture Sequencing Selectively Enriches Bacterial DNA and Enables Genome-Wide Measurement of Intrastrain Genetic Diversity in Human Infections
Source: mBio. 2022 Sep 19;13(5):e01424-22. doi: 10.1128/mbio.01424-22 (PMC9601202; doi:10.1128/mbio.01424-22)
Supplement: DATA SET S1 [file mbio.01424-22-s0010.xlsx]

## Sheet: 1.MinorVarFreq
	80:201				90:10				95:05
PAO1 genome coordinate	a	b	c	ave	a	b	c	ave	a	b	ave
4057951	24.39	21.073	21.148	22.2037	12.9771	13.4921	13.4921	13.3204	4.05405	7.29167	5.67286
4058053	na	19.208	25.594	22.401	9.375	15.1515	15.1515	13.226	7.28477	6.84932	7.06704
4058164	14.797	20.63	23.61	19.679	4.65116	9.65517	9.65517	7.98717	7.79221	1.95122	4.87171
435019	27.088	25.329	16.881	23.0993	10.0917	9.34579	9.34579	9.59444	4.51128	6.07735	5.29431
435130	23.37	13.292	20.668	19.11	10.5263	8.49057	8.49057	9.16915	6.92308	4.96894	5.94601
435190	19.461	21.152	21.978	20.8637	8.51064	9.70874	9.70874	9.30937	9.67742	3.77358	6.7255
435196	na	20.457	22.346	21.4015	8.42105	9.52381	9.52381	9.15622	10	4.4586	7.2293
435222	na	21.092	26.29	23.691	8.88889	10.2041	10.2041	9.76568	9.82143	6.41026	8.11584
4051612	21.886	24.011	17.321	21.0727	7.69231	5.81395	5.81395	6.44007	5.26316	2.90698	4.08507
4051629	21.138	25.641	23.729	23.5027	7.69231	6.89655	6.89655	7.1618	6.33803	3.57143	4.95473
4051780	14.205	33.186	19.675	22.3553	11.7188	9.7561	9.7561	10.4103	6.62983	4.14747	5.38865
4051813	na	23.898	23.499	23.6985	9.67742	9.55882	9.55882	9.59836	5.74163	4.01786	4.87974
4771852	17.817	25.211	13.793	18.9403	12.1212	13.0435	13.0435	12.7361	5.67686	8	6.83843
5898871	na	na	na	na	8.38323	8.0292	8.0292	8.14721	4.09091	2.18341	3.13716
5899507	17.115	21.082	21.498	19.8983	12.4352	10.9589	10.9589	11.451	6.01093	5.20446	5.60769
5899636	27.778	28.542	16.08	24.1333	13.615	13.2159	13.2159	13.3489	7.28745	7.43034	7.35889
5899798	30.534	31.833	17.638	26.6683	8.69565	9.00901	9.00901	8.90456	8.4	6.6879	7.54395
5899801	29.601	29.801	16.91	25.4373	8.73786	9.50226	9.50226	9.24746	8.71369	6.01266	7.36318
5899879	29.925	22.031	22.188	24.7147	5.37634	8.84956	8.84956	7.69182	6.20438	4.15512	5.17975
1057738	25.221	18.868	23.198	22.429	16.5049	15.0538	15.0538	15.5375	4.95868	6.50888	5.73378
1057795	na	19.9	23.185	21.5425	17.1429	17.6991	17.6991	17.5137	7.89474	7.36842	7.63158
1681386	27.692	24.433	27.692	26.6057	14.4578	10.7143	10.7143	11.9621	4.13223	3.26797	3.7001
1681398	25.667	24.931	25.667	25.4217	14.4578	9.1954	9.1954	10.9495	3.87597	2.5641	3.22004
1681407	37.415	26.765	25.562	29.914	13.9241	9.87654	9.87654	11.2257	3.87597	2.54777	3.21187
1681635	28.777	27.263	22.113	26.051	16.5289	8.33333	8.33333	11.0652	6.89655	5.58376	6.24015
830294	14.451	13.652	25.596	17.8997	10.5263	13.913	13.913	12.7841	4.90798	7.54717	6.22757
3326402	20.353	22.508	26.174	23.0117	19.6721	19.6429	19.6429	19.6526	2.38095	4.03226	3.20661
3326501	21.164	27.233	23.654	24.017	13.7931	20.6897	20.6897	18.3908	5.6338	5.04202	5.33791
3326826	na	18.339	24.96	21.6495	12.8571	0	0	4.28571	5.15464	8.59375	6.87419
3326880	na	13.43	21.19	17.31	9.45946	1.88679	1.88679	4.41101	6.31579	4.83871	5.57725
4594264	18.813	15.258	22.305	18.792	14.5985	10.8108	10.8108	12.0734	5.02513	5.2356	5.13036
4594341	15.175	20.126	18.411	17.904	14.7287	9.09091	9.09091	10.9702	4	4.80769	4.40385
4594535	21.48	18.116	25.91	21.8353	16.1905	11.1111	11.1111	12.8042	4.02685	5.88235	4.9546
4594625	30.488	16.471	14.978	20.6457	13	14	14	13.6667	8.13008	7.51445	7.82227
4594718	30.488	21.557	17.148	23.0643	8.98876	14.8936	14.8936	12.9253	8.51064	8.24176	8.3762
4594752	29.734	15.132	na	22.433	15.3846	15.9574	15.9574	15.7665	9.65517	10.1604	9.9078
3963316	na	25.773	13.311	19.542	8.0292	11.215	11.215	10.153	5.26316	4.71204	4.9876
634392	22.727	12.232	24.125	19.6947	6.76692	7.5	7.5	7.25564	9.32642	6.29371	7.81007
634419	25.099	8.43	10.046	14.525	7.40741	9.25926	9.25926	8.64198	8.02139	7.72059	7.87099
634893	na	31.96	30.148	31.054	15.8537	12.2581	12.2581	13.4566	3.77358	4.10959	3.94159
635183	na	27.449	30.148	28.7985	14.2857	12.1387	12.1387	12.8544	6.84211	8.06452	7.45331
635475	na	26.066	34.826	30.446	16	9.15033	9.15033	11.4336	8.65385	6.55022	7.60203
3556508	17.06	21.906	29.617	22.861	10.5263	18.1818	18.1818	15.63	5.20833	5.19481	5.20157
3556511	30.148	23.23	19.475	24.2843	10.3093	17.4419	17.4419	15.0643	5.10204	5.09554	5.09879
3556769	27.149	22.642	32.286	27.359	10.7843	5.49451	5.49451	7.25777	7.89474	3.97351	5.93412
3556901	29.525	16.411	30.135	25.357	8.65385	10.6667	10.6667	9.99573	8.10811	4.25532	6.18171
3557564	25.15	10.707	24.077	19.978	17.6471	13.8614	13.8614	15.1233	8.59375	6.95187	7.77281
3557681	30.148	20.501	24.723	25.124	14.0187	10.7143	10.7143	11.8158	7.14286	8.06452	7.60369
3557734	24.931	18.67	24.086	22.5623	9.61538	9.09091	9.09091	9.26573	7.82609	7.26257	7.54433
3557837	31.655	20.964	17.945	23.5213	7.14286	4.70588	4.70588	5.51821	7.0922	9.09091	8.09155
3557897	24.32	14.541	18.714	19.1917	7.54717	7.76699	7.76699	7.69372	6.84932	10.4046	8.62697
3558140	14.87	12.752	23.095	16.9057	13.913	19.2308	19.2308	17.4582	6.53595	8.72093	7.62844
3558308	13.351	19.563	21.079	17.9977	9.43396	21.9178	21.9178	17.7565	6.38298	9.70464	8.04381
3558371	20.69	14.541	13.889	16.3733	9.85915	17.6923	17.6923	15.0813	6.06061	6.55738	6.30899
3558419	27.027	25.67	41.309	31.3353	10.3704	14.433	14.433	13.0788	4.32099	4.2654	4.2932
3558668	21.71	20.809	14.382	18.967	6.25	11.3636	11.3636	9.65909	4.79452	5.31401	5.05427
3558803	25.907	27.211	30.369	27.829	12.037	11.3402	11.3402	11.5725	5	6.32911	5.66456
970185	24.931	18.405	21.053	21.463	19.5122	10.9244	10.9244	13.787	4.1958	8.67347	6.43464
970630	24.931	18.543	22.62	22.0313	9.73451	16.2162	16.2162	14.0556	8.77193	8.82353	8.79773
970945	22.28	22.28	22.284	22.2813	13.8614	10.7143	10.7143	11.7633	5.55556	5.36913	5.46234
970959	22.368	22.368	23.386	22.7073	14.8515	9.1954	9.1954	11.0808	3.30579	6.75676	5.03127
970977	24.707	24.707	24.668	24.694	12.2642	13.6842	13.6842	13.2109	3.64964	6.79012	5.21988
970980	na	17.01	12.757	14.8835	11.9266	13.5417	13.5417	13.0033	3.5461	6.70732	5.12671
971004	23.622	23.622	15.988	21.0773	11.6071	15.3061	15.3061	14.0731	5.67376	6.32184	5.9978
26836	na	na	na	na	10	6.45161	6.45161	7.63441	4.32692	4.79233	4.55963
4225726	20.882	20.882	20.833	20.8657	9.7561	6.57895	6.57895	7.638	9.47368	2.18978	5.83173
4227166	na	na	na	na	10.0719	9.32203	9.32203	9.572	10.8696	7.21154	9.04055
5549824	na	na	11.834	11.834	9.48276	13.2812	13.2812	12.0151	3.64964	4.65116	4.1504
5549825	16.591	23.81	18.456	19.619	9.48276	13.3858	13.3858	12.0848	2.96296	4.62963	3.7963
5549911	na	27.295	21.611	24.453	8.73016	13.7931	13.7931	12.1055	4.41176	6.46552	5.43864
5549965	na	26.144	26.86	26.502	9.09091	14.6552	14.6552	12.8004	4.96894	5.9322	5.45057
5549978	19.704	20.075	21.869	20.5493	6.45161	14.0351	14.0351	11.5073	6.25	6.19469	6.22235
5549993	20.701	23.058	22.879	22.2127	7.57576	14.6552	14.6552	12.2954	5.38922	7.14286	6.26604
5550005	23.291	31.881	26.358	27.1767	8.27068	13.9344	13.9344	12.0465	4.67836	7.42358	6.05097
5550263	23.035	25.164	21.276	23.1583	7.77778	22.7723	22.7723	17.7741	0.819672	9.41176	5.11572
5550317	16.129	15.7	20.349	17.3927	15.3061	20.5128	20.5128	18.7773	0	7.69231	3.84615
5550374	na	na	14.388	14.388	14.5833	10.2804	10.2804	11.7147	2.75229	4.51977	3.63603
5550458	na	na	15.353	15.353	7.46269	8.57143	8.57143	8.20185	1.16279	2.15827	1.66053
5550479	na	na	14.13	14.13	8.33333	14.5161	14.5161	12.4552	0	2.41935	1.20968
5550515	na	29.919	na	29.919	3.07692	13.1148	13.1148	9.76881	0	1.75439	0.877193
5550697	23.018	28.361	21.48	24.2863	11.8812	17.7778	17.7778	15.8122	3.52113	6.28931	4.90522
5551184	na	23.419	18.683	21.051	9.92366	7.29167	7.29167	8.169	6.04027	6.04396	6.04211
5551391	22.947	13.064	24.086	20.0323	10.1124	8.18182	8.18182	8.82533	7.03125	7.79221	7.41173
5551541	20.157	25.362	14.055	19.858	11.0092	11.8182	11.8182	11.5485	8.08824	5.7971	6.94267
5551544	22.016	26.242	13.235	20.4977	10.7143	12.5	12.5	11.9048	7.74648	5.85366	6.80007
5551607	24.155	26.29	18.025	22.8233	10.1562	13.8462	13.8462	12.6162	4.73373	3.48259	4.10816
5551672	24.331	23.127	19.139	22.199	12.5	11.4504	11.4504	11.8003	3.60825	4.54545	4.07685
2984034	28.192	22.427	22.427	24.3487	14.6067	10.8911	10.8911	12.1296	5.52147	2.98507	4.25327
2984100	24.752	14.51	30.148	23.1367	17.8218	10.989	10.989	13.2666	3.8961	2.55102	3.22356
2984194	26.243	23.068	30.148	26.4863	19.1489	13.1868	13.1868	15.1742	6.42857	4.67836	5.55347
2984529	17.356	24.11	22.427	21.2977	14.9533	14.1414	14.1414	14.412	2.29008	7.38255	4.83631
2984751	23.035	26.256	27.491	25.594	11.3636	10.6195	10.6195	10.8675	7.85714	6.38298	7.12006
2984844	na	27.086	26.969	27.0275	13.5714	8.08081	8.08081	9.91101	5	8.09524	6.54762
2984949	na	24.032	na	24.032	14.7826	12.1212	12.1212	13.0083	3.07692	3.22581	3.15136
2985690	24.931	24.931	24.931	24.931	15.7407	17.094	17.094	16.6429	6.25	7.23982	6.74491
1914174	28.053	24.439	23.786	25.426	9.90991	12.931	12.931	11.924	5.22876	9.28962	7.25919
1914687	28.912	21.384	22.155	24.1503	9.41176	14.1026	14.1026	12.539	2.23881	5.92105	4.07993
1914864	22.779	22.779	28.269	24.609	10.4762	14.9254	14.9254	13.4423	5.6	6.25	5.925
1915113	na	22.758	29.851	26.3045	14.8515	7.89474	7.89474	10.2137	6.49351	5.55556	6.02453
1915152	na	17.568	23.785	20.6765	18.6813	9.25926	9.25926	12.3999	6.94444	5.74713	6.34579
1915236	na	17.15	27.053	22.1015	10.8696	14.433	14.433	13.2452	1.90476	7.46269	4.68372
1915344	19.017	25.281	29.211	24.503	14.7368	10.7143	10.7143	12.0551	5.30303	7.33333	6.31818
1915596	29.337	22.619	28.595	26.8503	14	10.989	10.989	11.9927	3.2	5.06329	4.13165
1915692	22.758	30.075	24.955	25.9293	15.9292	18.3673	18.3673	17.5546	4.08163	2.92398	3.5028
1915905	na	20.339	33.195	26.767	15.8879	8.13953	8.13953	10.7223	4.79452	3.5533	4.17391
1916043	16.717	14.878	22.023	17.8727	12.5926	9.09091	9.09091	10.2581	4.70588	5.18135	4.94361
1916046	18.293	13.963	22.407	18.221	13.4328	9.25926	9.25926	10.6505	4.73373	4.34783	4.54078
1916350	na	na	26.069	26.069	24.0385	15.1163	15.1163	18.0903	4.69799	2.59067	3.64433
1916388	na	na	25.114	25.114	21.1538	14.5833	14.5833	16.7735	4.58015	3.44828	4.01421
670997	30.148	25	na	27.574	14.9351	10.4762	10.4762	11.9625	8	11.0656	9.53279
671381	19.345	16.204	19.301	18.2833	10.274	17.1233	17.1233	14.8402	6.31068	4.95356	5.63212
671574	na	14.157	18.322	16.2395	9.39597	7.69231	7.69231	8.2602	7.07547	5.01931	6.04739
672293	19.374	21.077	13.043	17.8313	9.48905	13.6364	13.6364	12.2539	4.34783	7.94979	6.14881
1 "na" indicates the genome position had no sequence read coverage in replicate.

## Sheet: 2.SuperExactTest
Intersections	Degree*	Observed.Overlap	Expected.Overlap	FE	P.value	Elements
X205 & X208 & X216 & X308 & X310	5	0	0.0401998	0	1
X205 & X208 & X216 & X310	4	4	0.538542	7.42746	0.00211738	chpA, fusA1, narX, PA2072
X205 & X208 & X308 & X310	4	1	0.129649	7.71314	0.121736	gltB
X205 & X216 & X308 & X310	4	1	0.12995	7.69528	0.122001	algG
X208 & X216 & X308 & X310	4	5	3.20048	1.56227	0.21825	glmS, gltD, PA4342, PA5002, rpoC
X205 & X208 & X216 & X308	4	0	0.501193	0	1
X208 & X216 & X308	3	95	39.9021	2.38082	3.02e-16	acsB, alkB1, argB, ccmE, clpV1, cupB5, dapE, dgcA, dnaG, fdnG, fptA, gdhB, glmS, gltD, ilvD, lysA, metH, mucD, nadB, nrdA, oprE, oprG, PA0071, PA0084, PA0088, PA0093, PA0113, PA0119, PA0158, PA0216, PA0220, PA0290, PA0348, PA0372, PA0389, PA0451a, PA0506, PA0508, PA0606, PA0779, PA0845, PA1288, PA1944, PA2298, PA2630, PA3189, PA3494, PA3672, PA3690, PA3710, PA3726, PA3889, PA3923, PA4132, PA4143,…
X208 & X216 & X310	3	83	42.8756	1.93583	2.05e-09	acnB, algA, aruB, chpA, cti, dgcB, dnaK, fecA, fleQ, fusA1, glmS, gltD, gltP, gyrB, hscA, htpG, infB, katA, lnt, metY, mexA, mexD, mexF, mgtE, narK1, narX, nqrC, nrdJa, nuh, ostA, PA0142, PA0241, PA0250, PA0334, PA0454, PA0476, PA0495, PA0575, PA0599, PA0667, PA0827, PA1067, PA1408, PA1603, PA2072, PA2773, PA2938, PA3020, PA3043, PA3327, PA3860, PA4282, PA4292, PA4342, PA4476, PA4497, PA4582, PA4…
X205 & X208 & X216	3	20	6.7143	2.97872	5.56e-06	algC, chpA, dacC, fusA1, lipA, mifS, narX, PA0130, PA2072, PA2583, PA3053, PA3988, PA4183, PA4583, PA4873, PA5024, PA5397, rplK, tonB1, znuB
X205 & X216 & X310	3	7	1.74089	4.02093	0.00173934	algG, chpA, fusA1, narX, PA2072, PA2984, PA4835
X205 & X208 & X310	3	6	1.73686	3.45451	0.00774602	chpA, fusA1, gltB, narX, PA2072, PA3660
X216 & X308 & X310	3	17	10.3459	1.64317	0.0315988	algG, cysI, fusA2, glmS, gltD, kefB, lasR, oprM, PA0692, PA1648, PA4342, PA4677, PA5002, PA5567, pchF, pfeS, rpoC
X205 & X308 & X310	3	2	0.419103	4.7721	0.0661172	algG, gltB
X208 & X308 & X310	3	14	10.3219	1.35634	0.154569	exoT, glmS, gltB, gltD, gmd, metG, PA0076, PA1400, PA1811, PA3460, PA4342, PA4772, PA5002, rpoC
X205 & X208 & X308	3	3	1.61641	1.85597	0.219474	gltB, PA1576, wspR
X205 & X216 & X308	3	1	1.62016	0.617224	0.806556	algG
X208 & X216	2	782	534.554	1.4629	9.39e-53	aceE, acnB, acsA, acsB, adhC, ahpC, ahpF, algA, algB, algC, algF, algQ, algR, algZ, alkB1, amiA, amiE, amtB, aprA, arcB, argB, argF, argG, argH, argJ, argS, aruB, aruE, aruF, aspA, aspS, atsA, atuH, atuR, betB, betC, betI, betT1, bioA, birA, blc, braE, cbrA, cbrB, cc4, cca, ccmC, ccmE, ccoO2, chpA, chpE, citA, clpB, clpV1, coxA, cpdA, cti, cupB2, cupB5, cysE, cysM, cysN, cysT, cysW, dacC, dapB, d…
X208 & X308	2	179	128.689	1.39095	4.26e-08	ackA, acsB, algD, alkB1, argB, arnT, atpB, braZ, capB, ccmE, clpV1, cobQ, creC, cupB5, dapE, dgcA, dnaG, dnr, exoT, fdnG, fiuA, fleR, folE1, fptA, gdhB, glmS, gltB, gltD, gmd, hslV, ilvD, lysA, metG, metH, mucD, mutY, nadB, nrdA, nrdD, nuoD, oprE, oprG, PA0071, PA0076, PA0084, PA0088, PA0093, PA0113, PA0119, PA0146, PA0158, PA0216, PA0220, PA0221, PA0290, PA0348, PA0372, PA0389, PA0451a, PA0458, …
X216 & X308	2	175	128.988	1.35672	4.78e-07	acsB, alaS, algG, alkB1, ampC, argB, betA, ccmE, clpV1, cupB5, cysI, dapE, dgcA, dnaG, dxs, fdhE, fdnG, fimX, fpr, fptA, fruR, fusA2, gatB, gdhB, glmS, gltD, ilvD, infC, kdsA, kefB, lasR, lpdG, lpxB, lysA, metH, metR, mexR, mucD, nadB, nrdA, oprE, oprG, oprM, PA0070, PA0071, PA0079, PA0084, PA0088, PA0093, PA0113, PA0119, PA0141, PA0158, PA0159, PA0216, PA0220, PA0272, PA0290, PA0348, PA0372, PA0…
X208 & X310	2	176	138.279	1.27279	4.8e-05	accA, acnB, aguA, alg44, algA, algI, amiB, aruB, aruC, atuF, chpA, cmaX, cobN, cti, dgcB, dnaK, edd, ercS', exoT, fecA, fleQ, ftsJ, fusA1, glmS, gltB, gltD, gltP, gltX, gmd, gyrB, hscA, htpG, ilvA1, infB, katA, ldhA, lis, lnt, metG, metY, mexA, mexD, mexF, mgtE, narK1, narL, narX, nqrC, nrdB, nrdJa, nuh, ostA, PA0020, PA0049, PA0076, PA0142, PA0241, PA0250, PA0313, PA0334, PA0428, PA0454, PA0476,…
X205 & X208	2	33	21.6544	1.52394	0.0030709	algC, algW, chpA, dacC, fusA1, gltB, kup, lipA, mifS, narX, PA0130, PA0708, PA1016, PA1576, PA2072, PA2583, PA3053, PA3271, PA3660, PA3988, PA4076, PA4183, PA4583, PA4712, PA4873, PA4985, PA5024, PA5397, qor, rplK, tonB1, wspR, znuB
X205 & X216	2	33	21.7046	1.52041	0.00320032	algC, algG, ampG, ampR, chpA, dacC, fusA1, lipA, mifS, narX, PA0130, PA0494, PA1190, PA1779, PA2072, PA2583, PA2984, PA3053, PA3988, PA4183, PA4583, PA4835, PA4858, PA4873, PA5024, PA5397, PA5455, ponA, purC, rplK, rtcR, tonB1, znuB
X216 & X310	2	164	138.6	1.18326	0.00433791	acnB, algA, algG, aruB, braB, chpA, cti, cupB3, cyoB, cysA, cysD, cysI, dgcB, dipZ, dnaK, exsA, fabF1, fadD2, fecA, fleQ, fusA1, fusA2, glmS, gltD, gltP, gyrB, hscA, htpG, infB, katA, kefB, lasR, lig, lnt, lysP, metY, mexA, mexD, mexF, mgtE, narK1, narX, nhaP, nqrC, nrdJa, nuh, oprM, oruR, ostA, PA0142, PA0192, PA0223, PA0241, PA0250, PA0318, PA0326, PA0334, PA0364, PA0454, PA0469, PA0476, PA0495…
X205 & X310	2	11	5.61457	1.95919	0.0224248	algG, chpA, fusA1, gltB, narX, PA0089, PA1195, PA2072, PA2984, PA3660, PA4835
X308 & X310	2	40	33.3666	1.1988	0.126097	algG, atpA, bfiS, cysI, exoT, fha1, fusA2, glmS, gltB, gltD, gmd, gtdA, kefB, lasR, metG, oprM, PA0043, PA0076, PA0692, PA0703, PA1192, PA1400, PA1601, PA1608, PA1648, PA1811, PA3078, PA3460, PA3466, PA3535, PA3911, PA4036, PA4342, PA4677, PA4772, PA5002, PA5567, pchF, pfeS, rpoC
X205 & X308	2	6	5.22519	1.14828	0.42513	algG, gltB, ntrC, PA1185, PA1576, wspR
X310	1	447	NA	NA	NA	accA, acnB, aer2, aguA, alg44, algA, algG, algI, alkB2, alr, amiB, amn, aqpZ, arsC, aruB, aruC, atpA, atuF, bfiS, braB, catR, cheZ, chpA, cmaX, cobN, cti, cupB3, cyoB, cyoC, cysA, cysD, cysI, desB, dgcB, dipZ, dnaK, dnaX, edd, ercS', exbB1, exoT, exsA, fabF1, fadD2, fecA, fha1, fleN, fleQ, ftsJ, fusA1, fusA2, glmS, gltB, gltD, gltP, gltX, gmd, gtdA, gyrB, hisP, hscA, htpG, icmF1, ilvA1, infB, kat…
X308	1	416	NA	NA	NA	ackA, acsB, alaS, algD, algG, algJ, alkB1, ampC, antC, aprD, argB, arnA, arnF, arnT, atoB, atpA, atpB, betA, bfiS, braZ, capB, ccmE, chpB, clpV1, cobQ, creC, cupB5, cysI, dapE, dgcA, dnaG, dnaN, dnr, dxs, etfB, exoT, fdhE, fdnG, fha1, fimX, fiuA, fklB, fleR, fliA, folE1, fpr, fptA, fruK, fruR, fusA2, gatB, gdhB, glmS, glpF, gltB, gltD, gmd, gtdA, hslV, htpX, ilvD, infC, kdsA, kefB, lasR, lpdG, lp…
X216	1	1728	NA	NA	NA	aceE, acnA, acnB, acsA, acsB, adhC, aguB, aguR, ahpC, ahpF, alaS, alc, algA, algB, algC, algF, algG, algQ, algR, algX, algZ, alkA, alkB1, ambA, ambD, amiA, amiE, ampC, ampDh2, ampG, ampR, amtB, antA, aotM, aotP, aotQ, aprA, aprF, arcB, argB, argF, argG, argH, argJ, argS, arnC, aroK, aroP1, arsR, aruB, aruD, aruE, aruF, asd, aspA, aspS, atsA, atuE, atuH, atuR, azoR3, bdlA, betA, betB, betC, betI, …
X208	1	1724	NA	NA	NA	accA, accC, aceE, aceF, aceK, ackA, acnB, acoB, acoR, acsA, acsB, adhA, adhC, adk, aguA, ahpC, ahpF, alg44, alg8, algA, algB, algC, algD, algF, algI, algK, algQ, algR, algW, algZ, alkB1, amgS, amiA, amiB, amiC, amiE, amiR, ampD, amtB, aphA, aprA, aprE, arcA, arcB, arcC, arcD, argA, argB, argF, argG, argH, argJ, argR, argS, arnT, aroB, aruB, aruC, aruE, aruF, aspA, aspS, atpB, atpC, atpD, atpH, at…
X205	1	70	NA	NA	NA	algC, algG, algW, ampDh3, ampG, ampR, atpF, ccoN2, chpA, dacC, fusA1, glpT, gltB, kup, lipA, lysS, mifS, mvaT, narX, ntrC, PA0089, PA0130, PA0184, PA0343, PA0494, PA0708, PA0754, PA1016, PA1030.1, PA1185, PA1190, PA1195, PA1576, PA1779, PA1965, PA2072, PA2481, PA2583, PA2984, PA3053, PA3271, PA3660, PA3771, PA3801, PA3938, PA3988, PA4076, PA4183, PA4583, PA4712, PA4833, PA4835, PA4858, PA4873, PA…
*Degree3-Unique Genes	*Degree4-Unique Genes
acnB	chpA
acsB	fusA1
algC	narX
algG	PA2072
algA
alkB1
argB
aruB
ccmE
chpA
clpV1
cti
cupB5
cysI
dacC
dapE
dgcA
dgcB
dnaG
dnaK
fdnG
fecA
fleQ
fptA
fusA1
fusA2
gdhB
glmS
gltB
gltD
gltP
gyrB
hscA
htpG
ilvD
infB
katA
kefB
lasR
lipA
lnt
lysA
metH
metY
mexA
mexD
mexF
mgtE
mifS
mucD
nadB
narK1
narX
nqrC
nrdA
nrdJa
nuh
oprE
oprG
oprM
ostA
PA0071
PA0084
PA0088
PA0093
PA0113
PA0119
PA0130
PA0142
PA0158
PA0216
PA0220
PA0241
PA0250
PA0290
PA0334
PA0348
PA0372
PA0389
PA0451a
PA0454
PA0476
PA0495
PA0506
PA0508
PA0575
PA0599
PA0606
PA0667
PA0692
PA0779
PA0827
PA0845
PA1067
PA1288
PA1408
PA1603
PA1648
PA1944
PA2072
PA2298
PA2583
PA2630
PA2773
PA2938
PA2984
PA3020
PA3043
PA3053
PA3189
PA3327
PA3494
PA3660
PA3672
PA3690
PA3710
PA3726
PA3860
PA3889
PA3923
PA3988
PA4132
PA4143
PA4183
PA4282
PA4292
PA4342
PA4476
PA4497
PA4517
PA4540
PA4571
PA4582
PA4583
PA4616
PA4621
PA4625
PA4677
PA4686
PA4785
PA4805
PA4835
PA4873
PA4877
PA4927
PA4963
PA5002
PA5005
PA5024
PA5046
PA5061
PA5121
PA5133
PA5159
PA5248
PA5251
PA5265
PA5291
PA5324
PA5364
PA5370
PA5397
PA5412
PA5438
PA5441
PA5471
PA5514
PA5534
PA5542
PA5544
PA5567
parE
pbpG
pcaK
pchE
pchF
pfeS
plsB
pstC
purF
purH
pyrG
rluD
rocA1
rpiA
rplK
rplO
rpoC
rpoD
sbp
secA
soxA
sucA
tktA
tonB1
trkA
trpE
ureC
uvrD
wbpM
wspA
wspF
wzt
znuB
znuC
